# Supplementary material for: Decreased sensitivity to paroxetine-induced inhibition of peripheral blood mononuclear cell growth in depressed and antidepressant treatment-resistant patients
Source: Transl Psychiatry. 2016 May 31;6(5):e827–. doi: 10.1038/tp.2016.90 (PMC5545648; doi:10.1038/tp.2016.90)
Supplement: Supplementary Table 1 [file tp201690x6.xlsx]

## Sheet: Arkusz1
No.	General description	Statistical method	Groups	Result	p-value
1	Patient groups characterization	see table 1	see table 1	see table 1	see table 1
2	MADRs score during treatment	One-way ANOVA, Tukey post-hoc test	9, 9, 9 for TS and 32 for TR	?	< 0,05
3	IC50 calculation for paroxetine	allosteric sigmoidal curve fit	24 healthy	20 μM ± 7.6 μM	-
4	IC50 calculation for mirtazapine	allosteric sigmoidal curve fit	24 healthy	200 μM ± 104 μM	-
5	inhibition of PBMCs in control and MDD by paroxetine	Kruskal-Wallis test and Dunn's Multiple Comparison Test	H (46 ± 32%) vs TSI (13 ± 18%) and TR (14 ± 16%)	F = 23.07	< 0,05
6	inhibition of PBMCs in control and MDD by mirtazapine	Kruskal-Wallis test and Dunn's Multiple Comparison Test	-	-	> 0,05
7	CHL1 gene expression	one way ANOVA	H vs TS vs TR	F = 0,61	> 0,05
8	ITGB3 gene expression	one way ANOVA	H vs MDD (TS +TR); H vs TS and H vs TR	fold-differences: 0.45; 0.46; 0.45	< 0,05,
					< 0,05,
					< 0,05
